# Supplementary material for: Development of a behaviour change workplace-based intervention to improve nurses’ eating and physical activity
Source: Pilot Feasibility Stud. 2021 Feb 18;7:53. doi: 10.1186/s40814-021-00789-0 (PMC7891147; doi:10.1186/s40814-021-00789-0)
Supplement: Supplementary file 1 — Additional file 1. Template for intervention description and replication (TIDieR) checklist. [file 40814_2021_789_MOESM1_ESM.zip]

Archive with 2 entries (2 files):
- Additional File 1 TIDIER Reporting Checklist B POWER V2R1.docx
- Additional File 1 TIDIER Reporting Checklist B POWER V3R1.docx
